# Supplementary material for: miR-638 regulates gene expression networks associated with emphysematous lung destruction
Source: Genome Med. 2013 Dec 31;5(12):114. doi: 10.1186/gm519 (PMC3971345; doi:10.1186/gm519)
Supplement: Additional file 2: Table S1 — Subject demographics for the eight participants, six requiring transplantation for COPD and two organ donors. Those with COPD had a forced expiratory volume in 1 second / forced vital capacity (FEV1/FVC) <70% predicted and FEV1 <25% predicted. One COPD subject had small airway disease only (no emphysema). Some subjects carried other diagnoses: one COPD subject had von Willebrand disease, one COPD subject and one donor had hypertension, and one COPD subject had α1 antitrypsin disease. All subjects were former smokers with the exception of one donor who was a never-smoker. [file gm519-S2.xls]

## Sheet: Sheet1
Additional File 2. Table S1: Subject Demographics
	Subjects	Males	Age	Pack Years	FEV1 % Predicted	Mean Linear Intercept (mm)
			Mean (SD)	Mean (SD)	Mean (SD)	Mean (SD)
COPD	6	4	59 (2.98)	35 (23.66)	18 (4.24)	1021 (740)
Donor	2	2	60.5 (1.5)	24ǂ	N/A	337 (63)
