# Supplementary material for: miR-638 regulates gene expression networks associated with emphysematous lung destruction
Source: Genome Med. 2013 Dec 31;5(12):114. doi: 10.1186/gm519 (PMC3971345; doi:10.1186/gm519)
Supplement: Additional file 3: Table S2 — MicroRNAs differentially expressed in emphysema, statistics. Lm coefficient (log 2 fold change, 'Beta'), P-value, and t-statistic for the differentially expressed microRNAs. [file gm519-S3.xls]

## Sheet: Sheet1
Additional File 3. Table S2: MicroRNAs differentially expressed in emphysema
microRNA	Beta	p-value	T-value
hsa-miR-92a	0.406226	0.0319241	2.66956
hsa-miR-638	0.404884	0.0210022	2.44754
hsa-miR-211	0.390874	0.00567374	2.82939
hsa-miR-150	0.38452	0.0196862	2.47426
hsa-miR-222*	0.377442	0.00373944	2.99035
hsa-miR-133a	0.366013	0.00030957	3.72631
hsa-miR-585	0.300051	0.0449131	2.12258
hsa-miR-520e	0.269634	0.0442193	2.16229
hsa-miR-19b-2*	0.241316	0.00079991	3.57677
hsa-miR-892a	0.235797	0.0195878	2.69212
hsa-miR-578	0.230861	0.00618608	2.77348
hsa-miR-767-5p	0.220817	0.00088574	3.57231
hsa-miR-19b-1*	0.220805	0.00104605	3.47846
hsa-miR-302d	0.214183	0.00688861	3.4015
hsa-miR-337-3p	0.208675	0.00834166	2.66206
hsa-miR-942	0.207363	0.0185782	2.82
hsa-miR-296-5p	0.193433	0.0154583	2.97366
hsa-miR-517a	0.187204	0.0038824	2.91512
hsa-miR-496	0.18391	0.0281435	2.20886
hsa-miR-26a-2*	0.175	0.0233672	2.31588
hsa-miR-135a	0.173135	0.0381781	2.13483
hsa-miR-661	0.167437	0.00353533	2.94687
hsa-miR-524-3p	0.164139	0.0334588	2.40865
hsa-miR-18a*	0.159117	0.0114353	2.53465
hsa-miR-520f	0.158884	0.0167432	2.45893
hsa-miR-432*	0.155073	0.0155315	2.57504
hsa-miR-96	0.146497	0.0197394	2.32468
hsa-miR-340*	0.140181	0.00915623	2.61379
hsa-miR-941	0.136041	0.0405077	2.08771
hsa-miR-99b*	0.131489	0.0385837	2.05271
hsa-miR-31*	0.126619	0.0363048	2.07832
hsa-miR-802	0.121883	0.0345442	2.09909
hsa-miR-26a-1*	0.118787	0.030099	2.29016
hsa-miR-582-5p	0.118435	0.0272519	2.20376
hsa-miR-483-3p	0.116535	0.0453124	2.12977
hsa-miR-541*	-0.108445	0.0295614	-2.16336
hsa-miR-500*	-0.118867	0.0483559	-1.96882
hsa-miR-299-5p	-0.14711	0.0471897	-1.967
hsa-miR-542-3p	-0.174646	0.00298262	-3.24186
hsa-miR-148b	-0.207694	0.0212529	-2.77907
hsa-miR-181d	-0.208885	0.0284063	-2.3004
hsa-miR-362-3p	-0.266937	0.0145487	-2.44239
hsa-miR-30e*	-0.271123	0.0301524	-2.17662
hsa-miR-30e	-0.273348	0.0119332	-2.84155
hsa-miR-373	-0.276311	0.0357649	-2.10703
hsa-miR-27a	-0.280063	0.0237104	-2.2572
hsa-miR-10b	-0.28558	0.00549443	-2.81551
hsa-miR-331-3p	-0.295986	0.00688013	-2.86977
hsa-miR-27b	-0.296358	0.0420268	-2.1418
hsa-miR-646	-0.300972	0.00787118	-2.73259
hsa-miR-203	-0.334706	0.0284527	-2.37118
hsa-miR-181c	-0.335644	0.0274162	-2.22047
hsa-miR-330-3p	-0.339236	0.0122221	-2.59088
hsa-let-7e	-0.402288	0.0157677	-2.49588
hsa-miR-768-3p	-0.410073	0.03898	-2.472
hsa-miR-30c	-0.415824	0.02556	-2.47095
hsa-miR-26b	-0.436051	0.0305359	-2.15008
hsa-miR-30a*	-0.442793	0.00240388	-3.36818
hsa-let-7d	-0.444808	0.0229979	-2.37635
hsa-miR-374b	-0.477963	0.00331308	-3.1212
hsa-let-7f	-0.491753	0.03373	-2.32716
hsa-miR-126	-0.50427	0.0289228	-2.32988
hsa-let-7c	-0.601376	0.00861779	-2.78237
