# Supplementary material for: miR-638 regulates gene expression networks associated with emphysematous lung destruction
Source: Genome Med. 2013 Dec 31;5(12):114. doi: 10.1186/gm519 (PMC3971345; doi:10.1186/gm519)
Supplement: Additional file 4: Table S3 — MicroRNAs differentially expressed by location in the lung, statistics. Lm coefficient (log 2 fold change, 'Beta'), P-value, and t-statistic for the differentially expressed microRNAs. [file gm519-S4.xls]

## Sheet: Sheet1
Additional File S4. Table S3: MicroRNAs differentially expressed by location in the lung
microRNA	Beta	p-value	T-value
hsa-miR-223	0.102333	3.27853	0.001883
hsa-miR-923	-0.10551	-3.051	0.003615
hsa-miR-520d-3p	-0.03166	-2.8975	0.005531
hsa-miR-146b-5p	0.064852	2.78946	0.007405
hsa-miR-26a-1*	-0.02307	-2.44602	0.017934
hsa-miR-22*	-0.0278	-2.43916	0.01824
hsa-miR-221*	-0.02561	-2.43855	0.018268
hsa-miR-335*	0.03738	2.41678	0.019275
hsa-miR-455-5p	-0.02166	-2.40392	0.019892
hsa-miR-33a	-0.02732	-2.37806	0.021189
hsa-miR-431	-0.03561	-2.31977	0.024393
hsa-miR-194*	0.025052	2.23364	0.02992
hsa-miR-542-3p	-0.02217	-2.20487	0.031999
hsa-miR-99a*	-0.02735	-2.17446	0.034334
hsa-miR-522*	-0.02875	-2.10268	0.040449
hsa-miR-137	-0.02725	-2.07555	0.042996
hsa-miR-604	-0.03759	-2.07047	0.043488
hsa-miR-210	0.02854	2.03324	0.047249
hsa-miR-223	0.102333	3.27853	0.001883
hsa-miR-923	-0.10551	-3.051	0.003615
hsa-miR-520d-3p	-0.03166	-2.8975	0.005531
hsa-miR-146b-5p	0.064852	2.78946	0.007405
hsa-miR-26a-1*	-0.02307	-2.44602	0.017934
hsa-miR-22*	-0.0278	-2.43916	0.01824
