# Supplementary material for: miR-638 regulates gene expression networks associated with emphysematous lung destruction
Source: Genome Med. 2013 Dec 31;5(12):114. doi: 10.1186/gm519 (PMC3971345; doi:10.1186/gm519)
Supplement: Additional file 5: Table S4 — Number of correlated and anti-correlated targets for differentially expressed microRNAs. [file gm519-S5.xls]

## Sheet: Sheet1
Additional File 5. Table S4: microRNA-mRNA target correlations
MicroRNAs	Negative Correlations	Positive Correlations	All Correlations
miR-19b-1*	1	0	1
miR-19b-2*	0	1	1
miR-26a-2*	0	1	1
miR-299-5p	0	1	1
miR-340*	1	0	1
miR-582-5p	0	1	1
miR-892a	1	0	1
miR-26b	0	2	2
miR-496	2	0	2
miR-661	1	1	2
miR-802	0	2	2
miR-135	2	1	3
miR-203	2	1	3
miR-942	2	1	3
miR-96	0	3	3
miR-362-3p	3	1	4
miR-26a-1*	3	2	5
miR-578	3	2	5
miR-374b	4	2	6
miR-520f	2	4	6
miR-99b*	5	1	6
let-7d	1	7	8
miR-126	2	6	8
miR-27b	1	7	8
miR-302d	4	4	8
miR-30e*	1	7	8
miR-31*	9	0	9
miR-150	8	2	10
miR-211	7	3	10
miR-432*	4	6	10
let-7f	1	10	11
miR-133	6	5	11
let-7c	2	11	13
miR-517a	3	10	13
miR-30a*	2	13	15
miR-542-3p	4	11	15
miR-941	4	11	15
miR-30e	0	16	16
miR-337-3p	6	10	16
miR-768-3p	1	15	16
let-7e	3	15	18
miR-222*	10	9	19
miR-373	5	14	19
miR-181c	9	11	20
miR-767-5p	3	18	21
miR-148b	4	28	32
miR-331-3p	13	21	34
miR-296-5p	9	29	38
miR-520e	36	8	44
miR-638	13	53	66
miR-18a*	11	65	76
miR-483-3p	21	58	79
miR-181d	84	45	129
miR-30c	52	153	205
Total	371	708	1079
