# Supplementary material for: miR-638 regulates gene expression networks associated with emphysematous lung destruction
Source: Genome Med. 2013 Dec 31;5(12):114. doi: 10.1186/gm519 (PMC3971345; doi:10.1186/gm519)
Supplement: Additional file 6: Table S5 — Pathway gene sets anti-correlated with miR-638 in emphysema and upregulated with miR-638 knock-down in fibroblasts. Normalized enrichment score (NES), P-value, and FDR value for GSEA of all overlapping gene sets in both datasets at FDR <0.25. Gene sets are sorted by function, all associated with the oxidative stress and abnormal lung aging response: protein processing, mitochondrial dysfunction, DNA damage response, carbohydrate metabolism, diseases associated with accelerated aging, cell cycle traverse, and RNA transcription and processing. [file gm519-S6.xls]

## Sheet: Sheet1
Additional File 6. TableS5: Pathway gene sets anti-correlated with miR-638 in emphysema and upregulated with miR-638 knock-down in fibroblasts
CANONICAL PATHWAYS	A. Anti-Correlation with miR-638 in Emphysema			B. Overexpressed withmiR-638 inhibition in Fibroblasts			Function
	NES	p-value	FDR	NES	p-value	FDR
KEGG LYSOSOME	-2.96	0	0	2.26	0	0	Protein processing
REACTOME LYSOSOME VESICLE BIOGENESIS	-1.84	0	0.01	1.68	0.01	0.1
REACTOME POST TRANSLATIONAL PROTEIN MODIFICATION	-1.64	0.02	0.03	1.57	0.02	0.15
REACTOME METABOLISM OF AMINO ACIDS	-1.71	0	0.02	1.53	0	0.17
REACTOME METABOLISM OF PROTEINS	-2	0	0	1.52	0	0.18
KEGG PROTEASOME	-2.22	0	0	1.45	0.04	0.23
KEGG RIBOSOME	-1.47	0.01	0.06	1.47	0.03	0.21
REACTOME REGULATION OF ORNITHINE DECARBOXYLASE	-2.91	0	0	1.75	0	0.07
REACTOME VIF MEDIATED DEGRADATION OF APOBEC3G	-2.91	0	0	1.71	0.01	0.08
REACTOME RNA POLYMERASE I III AND MITOCHONDRIAL TRANSCRIPTION	-1.74	0	0.02	2	0	0.01	Mitochondrial Functioning
KEGG OXIDATIVE PHOSPHORYLATION	-1.87	0	0.01	2.11	0	0
REACTOME GLUCOSE REGULATION OF INSULIN SECRETION	-2.28	0	0	1.94	0	0.02
REACTOME ELECTRON TRANSPORT CHAIN	-2.54	0	0	1.82	0	0.05
REACTOME INTEGRATION OF ENERGY METABOLISM	-2.39	0	0	1.81	0	0.06
REACTOME REGULATION OF INSULIN SECRETION	-2.05	0	0	1.78	0	0.06
KEGG STEROID BIOSYNTHESIS	-1.9	0	0.01	1.76	0.01	0.06
REACTOME CHOLESTEROL BIOSYNTHESIS	-2.59	0	0	1.63	0.02	0.12
REACTOME PYRUVATE METABOLISM AND TCA CYCLE	-2.89	0	0	1.63	0.02	0.12
REACTOME METABOLISM OF LIPIDS AND LIPOPROTEINS	-1.65	0	0.03	1.58	0	0.15
REACTOME CITRIC ACID CYCLE	-2.55	0	0	1.48	0.07	0.21
REACTOME GLUCONEOGENESIS	-1.33	0.1	0.12	1.79	0	0.06
KEGG BIOSYNTHESIS OF UNSATURATED FATTY ACIDS	-1.58	0.02	0.04	1.46	0.06	0.22
REACTOME_TELOMERE_MAINTENANCE	-1.22	0.13	0.2	2.13	0	0	DNARepair/ DNA Damage Response
REACTOME ORC1 REMOVAL FROM CHROMATIN	-2.22	0	0	1.91	0	0.03
REACTOME P53 INDEPENDENT DNA DAMAGE RESPONSE	-2.57	0	0	1.79	0	0.06
REACTOME SCF SKP2 MEDIATED DEGRADATION OF P27 P21	-2.36	0	0	1.78	0	0.06
REACTOME SYNTHESIS OF DNA	-2.02	0	0	1.78	0	0.06
REACTOME STABILIZATION OF P53	-2.93	0	0	1.67	0.01	0.1
REACTOME DNA REPLICATION PRE INITIATION	-1.99	0	0	1.6	0	0.13
REACTOME NUCLEOTIDE EXCISION REPAIR	-1.97	0.01	0	1.57	0.02	0.15
KEGG AMINO SUGAR AND NUCLEOTIDE SUGAR METABOLISM	-1.66	0.01	0.02	1.6	0.02	0.13
KEGG PURINE METABOLISM	-1.48	0	0.06	1.49	0.01	0.2
KEGG PYRIMIDINE METABOLISM	-1.63	0.01	0.03	1.72	0	0.08
REACTOME TRANSCRIPTION COUPLED NER	-1.89	0	0.01	1.51	0.04	0.19
REACTOME DUAL INCISION REACTION IN TC NER	-1.94	0	0.01	1.46	0.05	0.22
KEGG PENTOSE PHOSPHATE PATHWAY	-1.84	0.01	0.01	1.91	0	0.03
REACTOME GLUCOSE METABOLISM	-1.64	0.01	0.03	1.84	0	0.06	Carbohydrate Metabolism
KEGG GLYCOLYSIS GLUCONEOGENESIS	-1.31	0.05	0.13	1.46	0.02	0.22
REACTOME GLYCOLYSIS	-1.31	0.13	0.13	1.7	0.01	0.09
REACTOME METABOLISM OF CARBOHYDRATES	-2.06	0	0	1.63	0	0.12
KEGG ALZHEIMERS DISEASE	-1.92	0	0.01	1.84	0	0.06	Diseases associated with aging
KEGG HUNTINGTONS DISEASE	-1.75	0	0.01	1.72	0	0.08
REACTOME DIABETES PATHWAYS	-1.86	0	0.01	1.48	0	0.21
KEGG_PARKINSONS_DISEASE	-1.43	0.01	0.07	2	0	0.01
REACTOME M G1 TRANSITION	-2.08	0	0	1.8	0	0.06	Cell cycle traverse
REACTOME S PHASE	-1.96	0	0	1.56	0.01	0.15
REACTOME CYCLIN E ASSOCIATED EVENTS DURING G1 S TRANSITION	-2.3	0	0	1.49	0.01	0.2
REACTOME SCF BETA TRCP MEDIATED DEGRADATION OF EMI1	-2.71	0	0	1.73	0.01	0.08
REACTOME CDT1 ASSOCIATION WITH THE CDC6 ORC ORIGIN COMPLEX	-2.34	0	0	1.71	0	0.08
REACTOME AUTODEGRADATION OF CDH1 BY CDH1 APC	-2.77	0	0	1.51	0.01	0.18
REACTOME TRANSCRIPTION	-2.25	0	0	1.8	0	0.06	RNA transcription and processing
KEGG RNA POLYMERASE	-1.74	0	0.01	1.63	0.01	0.12
REACTOME MRNA SPLICING MINOR PATHWAY	-2.28	0	0	1.78	0	0.06
REACTOME TAT MEDIATED HIV1 ELONGATION ARREST AND RECOVERY	-1.79	0.01	0.01	1.67	0.01	0.1
REACTOME INFLUENZA VIRAL RNA TRANSCRIPTION AND REPLICATION	-1.53	0.01	0.05	1.58	0.01	0.15
REACTOME FORMATION OF THE EARLY ELONGATION COMPLEX	-1.79	0	0.01	1.5	0.04	0.2
REACTOME THE ROLE OF NEF IN HIV1 REPLICATION AND DISEASE PATHOGENESIS	-1.76	0	0.01	1.49	0.03	0.2
REACTOME HIV1 TRANSCRIPTION ELONGATION	-2.08	0	0	1.44	0.05	0.25
REACTOME_ABORTIVE_ELONGATION_OF_HIV1_TRANSCRIPT_IN_THE_ABSENCE_OF_TAT	-1.45	0.05	0.07	1.72	0	0.08
REACTOME RNA POLYMERASE I CHAIN ELONGATION	-1.24	0.13	0.18	1.53	0.05	0.17
REACTOME_TRANSLOCATION_OF_ZAP70_TO_IMMUNOLOGICAL_SYNAPSE	-1.42	0.05	0.08	1.73	0	0.08	Immune signaling
REACTOME NEF MEDIATES DOWN MODULATION OF CELL SURFACE RECEPTORS BY RECRUITING THEM TO CLATHRIN ADAPTERS	-1.45	0.09	0.07	1.83	0	0.06
REACTOME PHOSPHORYLATION OF CD3 AND TCR ZETA CHAINS	-1.41	0.09	0.08	1.76	0	0.06
REACTOME GENERATION OF SECOND MESSENGER MOLECULES	-1.29	0.12	0.15	1.61	0.03	0.13
KEGG GLUTATHIONE METABOLISM	-1.43	0.03	0.08	1.57	0.02	0.15	Oxidation
KEGG PPAR SIGNALING PATHWAY	-1.27	0.08	0.16	1.57	0.01	0.15	Lipid Metabolism
REACTOME METABOLISM OF VITAMINS AND COFACTORS	-1.73	0	0.02	1.46	0.04	0.22	Vitamin Metabolism
